# Supplementary material for: Effect of Fatty Acids on Backfat Quality in Beijing Black Pigs
Source: Foods. 2024 Dec 5;13(23):3927. doi: 10.3390/foods13233927 (PMC11640767; doi:10.3390/foods13233927)
Supplement: Supplementary file 1 [file foods-13-03927-s001.zip]

Archive with 1 entries (1 files):
- foods-3293145-supplementary.pdf
